# Supplementary material for: IL-37 Targets TSLP-Primed Basophils to Alleviate Atopic Dermatitis
Source: Int J Mol Sci. 2021 Jul 9;22(14):7393. doi: 10.3390/ijms22147393 (PMC8304334; doi:10.3390/ijms22147393)
Supplement: Supplementary file 1 [file ijms-22-07393-s001.zip]

Archive with 1 entries (1 files):
- ijms-1284496-supplementary.pdf
